# Supplementary material for: 3D‐AJP: Fabrication of Advanced Microarchitected Multimaterial Ceramic Structures via Binder‐Free and Auxiliary‐Free Aerosol Jet 3D Nanoprinting
Source: Adv Sci (Weinh). 2025 Feb 7;12(15):2405334. doi: 10.1002/advs.202405334 (PMC12005755; doi:10.1002/advs.202405334)
Supplement: Supplementary file 3 — Supplemental Table S1 [file ADVS-12-2405334-s003.xlsx]

## Sheet: Sheet1
Concentration -->	pbs										1fm										10 fm										100 fm										1 picom
	Zre (ohms)	Zim (ohms)	Zre (ohms)	Zim (ohms)	Zre (ohms)	Zim (ohms)	Zre (ohms)	Zim (ohms)	Zre (ohms)	Zim (ohms)	Zre (ohms)	Zim (ohms)	Zre (ohms)	Zim (ohms)	Zre (ohms)	Zim (ohms)	Zre (ohms)	Zim (ohms)	Zre (ohms)	Zim (ohms)	Zre (ohms)	Zim (ohms)	Zre (ohms)	Zim (ohms)	Zre (ohms)	Zim (ohms)	Zre (ohms)	Zim (ohms)	Zre (ohms)	Zim (ohms)	Zre (ohms)	Zim (ohms)	Zre (ohms)	Zim (ohms)	Zre (ohms)	Zim (ohms)	Zre (ohms)	Zim (ohms)	Zre (ohms)	Zim (ohms)	Zre (ohms)	Zim (ohms)	Zre (ohms)	Zim (ohms)	Zre (ohms)	Zim (ohms)	Zre (ohms)	Zim (ohms)	Zre (ohms)
	151.977	-226.63	146.842	-223.346	148.305	-225.692	147.871	-220.6	144.342	-217.254	138.777	-213.234	134.906	-213.335	137.522	-215.427	137.743	-214.251	143.124	-216.295	133.172	-204.686	130.706	-207.925	130.073	-207.832	130.68	-204.92	131.222	-208.132	134.995	-213.155	135.46	-212.23	137.012	-213.157	133.739	-213.689	132.904	-207.482	122.788	-201.563	122.163	-195.425	124.308	-195.027	123.528	-197.015	118.033
	193.353	-344.899	194.38	-344.267	190.879	-344.697	192.312	-342.282	189.343	-340.811	187.785	-333.558	184.97	-333.389	182.735	-336.718	184.648	-336.739	186.95	-330.12	173.813	-320.634	174.371	-322.328	173.858	-319.547	172.679	-317.443	171.933	-320.605	182.984	-331.124	180.415	-329.711	181.443	-330.542	179.893	-328.855	181.197	-330.344	162.983	-307.572	164.251	-307.14	165.277	-306.547	164.128	-309.226	162.817
	255.007	-538.744	252.632	-537.981	250.404	-535.721	253.876	-533.578	251.864	-534.834	243.226	-519.811	249.573	-522.783	246.304	-519.094	251.056	-519.178	245.262	-520.515	227.529	-504.897	226.34	-502.812	225.375	-502.26	229.982	-501.534	225.237	-503.431	243.315	-514.417	241.99	-511.063	241.615	-511.53	241.112	-511.643	244.682	-514.325	215.858	-483.339	219.357	-480.678	217.379	-481.882	215.066	-479.239	214.966
	374.033	-849.373	371.263	-850.416	370.129	-844.278	368.872	-843.185	367.04	-841.806	360.113	-820.057	360.495	-818.428	357.318	-817.264	357.132	-816.819	357.687	-817.529	332.965	-798.4	333.905	-795.793	334.422	-796.359	331.552	-792.31	331.896	-792.776	352.587	-801.46	352.317	-799.066	351.411	-800.409	352.362	-799.137	349.226	-800.241	315.455	-767.591	314.288	-767.144	313.954	-765.744	313.078	-766.102	311.15
	505.875	-1380.84	508.585	-1379.57	504.803	-1370.54	502.977	-1371.42	499.143	-1366.39	474.898	-1330.81	479.104	-1333.26	477.108	-1332.17	473.045	-1324.79	472.995	-1328.61	448.874	-1301.81	442.952	-1301.31	444.903	-1296.83	442.351	-1295	444.767	-1297.43	464.767	-1300.78	462.879	-1302.04	460.197	-1294.19	459.656	-1297	461.814	-1295.99	420.012	-1256.57	418.484	-1254.12	415.175	-1257.91	416.564	-1253.84	413.197
	754.242	-2261.83	757.575	-2270.58	750.333	-2259.18	747.566	-2246.57	740.76	-2251.02	698.257	-2197.42	700.435	-2196.63	690.215	-2194.91	687.84	-2194.25	694.9	-2194.24	658.837	-2151.06	656.787	-2152.23	658.304	-2151.29	647.894	-2142.85	651.995	-2149.97	659.932	-2148.38	659.623	-2151.72	661.748	-2151.38	659.31	-2144.88	655.284	-2145.51	606.93	-2087.71	604.385	-2086.24	607.773	-2081.31	603.848	-2079.33	610.495
	1231.37	-3705.09	1236.47	-3704.44	1225.61	-3687.61	1223.88	-3709.77	1218.55	-3687.95	1112.29	-3608.25	1110.69	-3599.88	1124.6	-3633.06	1117.2	-3618.78	1114.81	-3619.52	1070.9	-3549.93	1060.34	-3550.51	1052.68	-3549.58	1061.1	-3563.85	1066.42	-3559.88	1077.7	-3560.22	1038.15	-3570.25	1080.01	-3568.03	1044.84	-3572.83	1055.96	-3574.41	1006.2	-3505.69	985.209	-3523.74	993.646	-3506.19	982.92	-3523.93	968.527
	2136.02	-5941.61	2166.72	-5942.48	2087.85	-5902.84	2124.98	-5894.42	2112.82	-5892.54	1892.11	-5854	1907.9	-5856.56	1896.05	-5930.5	1863.52	-5855.55	1871.7	-5859.48	1785.45	-5795.98	1777.94	-5761.34	1828.95	-5773.84	1839.13	-5776.4	1778.12	-5721.36	1747.56	-5863.41	1753.02	-5800.83	1742.97	-5819.42	1724.49	-5784.24	1724.83	-5834.71	1687.78	-5687.88	1673.7	-5604.71	1665.7	-5675.59	1644.69	-5667.32	1647.63
	3963.74	-9115.8	3949.49	-9159.7	3933.71	-9201.15	3860.38	-9145.57	3869.47	-9117.58	3402.38	-9301.22	3393.9	-9288.13	3408.25	-9276.55	3403.62	-9320.13	3433.89	-9323.82	3308.7	-9183.68	3344.15	-9130.72	3234.52	-9077.84	3277.07	-9117.54	3323.06	-9133.88	3194.44	-9282.97	3142.43	-9315.09	3113.65	-9325.47	3098.69	-9256.06	3146.44	-9300.3	3022.25	-8993.59	2990.85	-8969.21	3007.68	-9048.84	2974.97	-9017.95	2961.52
	7339.85	-13498.5	7217.51	-13458.7	7166.53	-13552.3	7062.36	-13525.1	7064.78	-13616.3	6444.9	-14225.2	6403.42	-14188.5	6438.53	-14166.8	6430.16	-14210.8	6391.06	-14256.3	6243.66	-14033.6	6149.36	-14048.2	6028.23	-14057.3	6144.18	-13958.4	6083.37	-14005.3	5888.72	-14414.6	5900.56	-14438.2	5893.57	-14533.6	5759.85	-14499.3	5822.18	-14511.4	5710.81	-14048.1	5591.81	-14034	5599.08	-14045.1	5572.35	-14017	5616.67
	12522.2	-18354.1	12518	-18632	12550	-18628.1	12341.3	-18713.2	12514.2	-18825.3	11625.1	-20469.3	11614.8	-20578.6	11629.5	-20646.1	11547.2	-20591.3	11599.8	-20694.4	11302	-20393.5	11338.9	-20356.6	11155.1	-20249	11050.8	-20578.7	11254.3	-20376.1	10890.6	-21426.6	10927.5	-21419.9	10600.8	-21520.6	10728.4	-21388	11042.1	-21658.1	10276.4	-20790.2	10281.5	-20965.7	10321.8	-20795.2	10164.3	-20857.6	10425.9
	20559.1	-23988.3	20087.8	-23724.4	20232.6	-24236.7	20425.2	-24226	20255.3	-24510.7	20296.7	-28713.9	20414.4	-28541.2	20243.3	-28926.5	20393.5	-28935.5	20135.9	-28727.2	19254.6	-28006.2	19111.9	-28300.5	19304.6	-28142.4	19157	-28408.1	19839.7	-29142	19506.1	-30428.5	19180.1	-30510.5	19436.2	-30848.3	19445	-30777.5	19571.9	-30995.9	18810.2	-30057.2	18491.1	-30206.3	18340.4	-30166.7	18395.5	-30475.1	18324.5
	30582	-29198.4	30456.4	-29244.3	30794.8	-29820.4	30786	-29813.7	30698.7	-30084	31539	-35829.8	31536.1	-35928.7	31504.2	-36150.3	31551.7	-36344.1	31609.7	-36504.2	30793.8	-36710.3	30715.8	-36810	30678.3	-36838.8	30765.6	-37185.8	30689.1	-37032.1	31178.6	-40141.6	31278.6	-40005.2	31240.5	-40100.6	31253.1	-40356.4	31274.8	-40411.5	29722.1	-40112.1	29672	-40388.7	29601	-40331.6	29721.5	-40576.4	29517.3
	43352.2	-32918.4	43855.8	-33189.6	44039.2	-33762.6	44076.3	-33907	44173.1	-34261.6	47643.9	-42855.4	47709	-43296.5	47875.9	-43564.8	47886.8	-43937.4	48015	-44126.4	47323.1	-44722.3	47255	-45004.3	47494	-45110.7	47487.5	-45724.7	47472.6	-45398.2	49548	-50910.5	49542.8	-51050.4	49529.6	-51394.6	49496.9	-51732	49668.7	-52059.4	48051	-51780.1	48047.4	-52146.2	48044.5	-52341.4	47995.8	-52551.8	48002.9
	57148.9	-34296.7	57304.6	-34765.8	58327.1	-35489.1	58516.7	-35799.3	59192	-36249.4	67187.8	-46623.3	67424.9	-47007.2	67384.7	-47300.6	67818.8	-47865.7	68289.7	-48374.9	68238.3	-49262.1	68090.9	-49533.4	68403.2	-49751.2	69041.1	-50542.4	68596.2	-50092.1	72745.4	-57644.6	73125.5	-57894.6	73425.5	-58472.1	73715.5	-58967.8	74030	-59360.2	72254.7	-59329	72706	-59728.1	72719.2	-60136.4	72910.2	-60545.9	72808
	69285.9	-34864.9	69387.9	-34909.3	70322.3	-35514.2	70707.1	-35972.7	71347.7	-36143.4	85538.6	-46711.2	85766.4	-47071	86356.9	-47152.6	86714.1	-47974.1	87207	-48214.6	87684.4	-49337.2	88032.6	-49660.3	88255.8	-50067.8	89032.9	-50814.4	88669.7	-50054	97587.4	-58545.6	98176.9	-58993.2	98448.3	-59361.8	98531.1	-60196.4	99361.4	-60439.1	98133.1	-60239.3	98244.7	-61103.8	98715.9	-61500.6	98899.7	-61833.5	99377.3
	78134	-37009.7	78364.7	-37860.2	79660.3	-38720.3	80076.9	-37775.7	80600.5	-38372.3	99356.4	-47034.8	99848.9	-47059.8	100753	-47514	101425	-47625	101449	-47845.8	102790	-49117.8	103110	-49303.4	103583	-49591.7	104903	-49926.5	104101	-49732.9	116766	-57036.7	117719	-57415	118514	-57916.6	119062	-58204.3	119701	-58819.6	118298	-58542.9	118991	-59265.9	119360	-59898.6	120377	-60227	121139
[truncated: 41 more columns]

## Sheet: Sheet2
Cconcentration	pbs					1fm					10 fm					100 fm					1 pm					10 pm					100 pm					1 nm					10 nm
Measured Rct from VersaStudio (ohm)	117290	117470	119360	120300	121330	148440	149990	149940	152480	153650	156550	156910	157940	160070	158070	180580	181660	181800	184320	186060	184460	185690	187240	187530	188990	191890	204010	205370	206440	207770	236300	238420	242060	245010	246420	299590	305980	309510	312910	319280	322150	315900	323060	326150	328050
